# Supplementary material for: Managed alcohol programs for Indigenous Peoples in Canada: A scoping review
Source: PLOS Ment Health. 2026 Jul 14;3(7):e0000651. doi: 10.1371/journal.pmen.0000651 (PMC13367720; doi:10.1371/journal.pmen.0000651)
Supplement: S1 Table — (XLSX) [file pmen.0000651.s002.xlsx]

## Sheet: Sheet1
Citation	Country	Title	Aim/Purpose of Study	Sample Size and Population	Methodology	Data Analysis	Findings	Indigenous/Northern/Rural/Remote Specific Information
Pauly et al., 2016	Canada	Finding safety: a pilot study of managed alcohol program participants' perception of housing and quality of life	To evaluate a MAP in Thunder Bay, Ontario focusing on housing outcomes and quality of life from the perspectives of participants and staff	38 survey respondents (including MAP participants and control participants eligible but not enrolled in the MAP); qualitative interviews conducted with 7 MAP residents and 4 program staff	Mixed-methods (quantitative: structured surveys measuring housing quality, housing status, and quality of life; qualitative: semi-structured interviews with participants and staff) )	Quantitative: mean scores for dimensions of housing (e.g., safety, privacy, overally quality) were compared between MAP and control participants, using t-tests for significance. Quality of life assessed via standardized WHO-BREF domains (including physical, psychological, relationships, and environments), compared between MAP and control participants, using t-tests for significance. Qualitative: …	MAP participants more likely to retain housing than controls. MAP participants scored significantly higher on housing dimensions: Length of stay, safety, spaciousness, privacy, overall quality. On WHO-BREF, MAP participants scored same or higher across all four domains; notably, the environment domain (home life, safety, finances, access to services) was significantly higher. Participants describ…	The MAP is located in Thunder Bay, Ontario, a census metropolitan area located in Northwestern Ontario. The findings related to respect, feelings of home and family, reconnection with family, and cultural traditions are aligned with First Nations principles for recovery and healing from substance use, particularly the principles of respect and spirit-centered. These findings highlight that regain…
Pauly et al., 2019	Canada	"There is a Place": impacts of managed alcohol programs for people experiencing severe alcohol dependence and homelessness	To examine how community-based MAPs affect the social worlds of participants and affect patterns of displacement, risk, and marginalization.	Involved 5 MAP sites in 5 Canadian cities. Interviews were conducted with 53 current MAP participants, 4 former participants, and 50 staff members.	Qualitative study (semi-structured interviews)	Situational analysis to develop social worlds and arenas to understand participant experiences before and after MAP entry.	In the pre-MAP social world, participants often lived in a cycle of displacement, moving through health, justice, housing, and shelter systems that required abstinence for success. They commonly experienced criminalization, stigma, unsafe drinking environments, and disconnection from family and community. MAPs acted as a new social arena. MAPs disrupted these patterns by offering harm reduction e…	Over 40% of MAP study participants identified as Indigenous. Indigenous participants described the loss of Indigenous traditions and practices as well as the loss of connections to their community and families. One participant highlighted their disconnection from In- digenous traditions and culture:“I believe in my culture and my traditions and plus the creator and I lost that, you know. I lost t…
Pauly et al., 2018	Canada	Community managed alcohol programs in Canada: Overview of key dimensions and implementation	To describe and analyze the key dimensions and implementation features of community-based MAPs across Canada, including program goals, operational aspects, and how they align with harm reduction principles	Involved 13 Canadian MAP sites. Included 9 interviews with staff or administrators, program documents and reports.	Descriptive qualitative analysis	Inductive qualitative analysis to code interview data and program materials, and used cross-case comparisons across MAP sites	There were 6 key dimensions identified that characterize MAPs in Canada: program goals and eligibility, food and accomodation, alcohol dispensing and administration, funding and money management, primary care services and clinical monitoring, and social and cultural connections. There were 4 foundational pillars identified that MAPs operate on: regulated alcohol provision, housing or accomodation…	At least ﬁve of the MAPs incorporate activities on site or facilitate access to programming and activities provided by Indigenous communities/organisations outside of the MAP. Cultural interventions including traditional forms of art, drumming, cooking traditional foods, feasts, use of sacred Indigenous medicines, smudging and prayer were incorporated into several programs. Elders were present on…
Thompson et al., 2025	Australia	Evaluation of a Residential Managed Alcohol Program for Aboriginal Peoples Experiencing Homelessness and Alcohol Dependence: Short-Term Impacts of an Australian Trial	To evaluate the short-term impacts of the first residential MAP in South Australia delivered in a healthcare setting and designed to be culturally appropriate for Aboriginal and Torres Strait Islander clients	21 clients who stayed at least one night in the MAP	Descriptive qualitative analysis	Inductive qualitative analysis of case notes for 21 clients	Short-term benefits experienced by clients were categorized into five interrelated areas: culture, medical support, housing, government system navigation, and capacity, resilience, and social connectedness. Connections with formal institutions are particularly important, as both homelessness and Indigeneity can be characterised by a distrust of formal institutions.	Cultural support was provided by DASSA's Aboriginal Connection Program, a dedicated alcohol and other drug treatment service for Aboriginal peoples living in the inner-city area of Adelaide. Cultural activities/supports included painting and art, burning bark, beading and weaving, using traditional medicines spending time on the land, and cooking and eating traditional foods. Support was provided…
Brocious et al., 2021	United States	Managed alcohol: one community's innovative response to risk management during COVID-19	Describes the planning and implementation of a managed alcohol program in a remote Alaskan community as part of a city-run quarantine site designed for individuals experiencing homelessness, COVID-19 exposure or infection, and severe alcohol use disorder.	5 individuals involved in the planning or implementation of the MAP (staff, organizers, community members, etc.)	Qualitative study	Rapid qualitative analysis using narrative analysis of interview data	No quarantine residents enrolled in the MAP required hospitalization (for alcohol withdrawal or COVID-19 related symptoms), and no shelter resident left the quarantine site while still contagious. The program was positively received by city officials and the community-at-large. This may be due to the education about MAPs provided, as well as community officials and residents could easily connect …	Juneau, Alaska is a city with a population of 32,000 people that is only accessible by boat or air, and has no roads that connect the city to the rest of the state. The community hospital has 57 regional beds, with the next closest option requiring a medical evacuation and a 2 hour flight. It was a priority for the community to keep hospital beds as free as possible to meet the community needs in…
Vallance et al., 2016	Canada	Do managed alcohol programs change patterns of alcohol consumption and reduce related harm? A pilot study	To pilot test whether participation in a MAP is associated with changes in alcohol consumption patterns and reductions in alcohol-related harm, including reduced use of emergency and police services, detox admissions, and non-beverage alcohol consumption	18 MAP participants and 20 controls; interviews conducted with 7 MAP participants and 4 MAP staff	Mixed-methods (quantitative: baseline structured interviews, program records, liver function tests, police and health-care data; qualitative: semi-structured interviews with participants and staff)	Quantitative: two-sample and paired t-tests to compare outcomes; Chi-square tests to compare proportions of police contacts resulting in custody; descriptive analysis of liver function tests. Qualitative: inductive qualitative analysis	Participants had 41% fewer police contacts and 33% fewer police contacts leading to custody. Compared to controls, MAP participants had 43% fewer police contacts and 38% fewer leading to custody. MAP participants had 87% fewer detox admissions when on MAP compared to periods off, and 70% fewer than controls. Hospital admissions decreased by 32% during MAP participation. ER presentations were 47% …	The Kwae Kii Win Centre MAP is located in Thunder Bay, Ontario, a census metropolitan area located in Northwestern Ontario. All 18 MAP study participants identified as Indigenous. An Elder visits the program weekly to speak with MAP participants, other Indigenous-focused activities such as drumming are provided through the shelter program next door, and MAP residents are encouraged to attend. Par…
Motta-Ochoa et al., 2025	Canada	Barriers and facilitators to implementing a first managed alcohol program in Montreal, Canada	To explore the implementation process of a MAP for Indigenous men in Montreal, Canada	16 individuals (including 6 MAP participants, 7 staff members and 3 medical team members)	Qualitative study (informal and semi-structured interviews)	Thematic analysis of qualitative interview data	Participants identified several barriers that they encountered within the program, including resistance to adhering to the individualized alcohol plan, hostile behaviours and conflicts, loss of purpose and boredom, and staff workload and turnover. The main facilitators identified included teamwork, flexibility, cultural safety, and trusting relationships. some staff and medical team members state…	The staff members of the MAP in Montreal include an Indigenous Elder. In addition, an Indigenous elder visits the program once a week to offer culturally adapted counseling and support. The organization also provides cultural activities (including crafts, traditional music, cooking) to all participants at nearby facilities and organizes gathers and Indigenous celebrations to foster a sense of com…
Brown et al., 2024	Canada	"Give me the reigns of taking care of myself with a home": Healing environments in an Indigenous-led alcohol harm reduction program	To explore how participants (referred to as "family members") experience an Indigenous-led alcohol harm reduction program provided within culturally supportive housing	7 family members (residents or former participants)	Qualitative study (semi-structured interviews)	Thematic analysis of qualitative interview data. Findings were collaboratively interpreted with ACEH leadership, family members, Elders, and knowledge keepers.	3 core themes emerged: "It's a choice I'm making right now", "Give me the reigns of taking care of myself with a home", and "Multiple pathways for connection to culture, with or without alcohol". In the first theme, participants described a shift from survival-based drinking to having choice and control over their alcohol use, with goals ranging from safer drinking to abstinence. The program prov…	This study was embedded in an Indigenous-Western research partnership. The research was guided by Indigenous methodologies, a Family Members; Advisory, and a MOU. The program is Indigenous-led and culturally grounded. Indigenous-led “culture as healing” (CAH) models offer a fundamentally distinct approach rooted in Indigenous approaches to wellness and recovery.
Ramsperger et al., 2017	Canada	A selective literature review on managed alcohol programs and Indigenous healing methodologies	Literature review to examine existing MAPs in Canada, the available evidence of their impact on clients' service utilization, health, and overall quality of life, and the need for Indigenous components to addictions treatment	n/a	Selective literature review	n/a	Cultural interventions integrated with addictions services can be successful for Indigenous populations. However, some communities may view alcohol itself and disruptive to traditional cultural systems. Indigenous cultures are diverse, and cultural interventions need to be adapted to be appropriate for the local population. Several Elders within Calgary to provide their perspective on bringing on…	From a traditional Indigenous cultural viewpoint addiction is perceived beyond the biomedical model of mainstream medicine. An Indigenous view of alcohol addiction is that alcohol in itself has a spirit that is destructive to the Indigenous way of life and that addiction disrupts traditional cultural systems (Brady, 1995). Elder Dila Provost Houle, of the Piikani First Nation, provides a teaching…
Aboriginal Coalition to End Homelessness, 2018.	Canada	Indigenous pathways to health and well-being: Managed Alcohol Program feasibility study	To examine the interest, need and capacity for an Indigenous-led MAP in Victoria, BC	58 survey respondents (38 community members, 20 service providers)	Qualitative study	Descriptive analysis of survey responses	Survey findings showed promising early support and participatory interest for a MAP. Providers identified potential participants with AUD that they currently service, and the majority of service providers indicated that they would refer clients to a MAP. It was emphasized that programming should be linked to permanent supportive housing. The program should aim to be a safe, non-judgemental space …	The study is led by the ACEH. Survey respondents indicated the importance of Indigenous-guided harm reduction, inclusion of Elders, cultural ceremony, Indigenous staff, supports for reconnecting to identity and culture.
Dumais et al., 2017	Canada	Come sit and be at home: A report on sharing circles with residents and staff from Ambrose Place	Shares resident and staff knowledge to understand changes experienced among residents as they enter and live at Ambrose Place. Aims to describe change using a Two-Eyed Seeing Approach (using both Indigenous and Western knowledge systems).	Sharing circles with staff and residents of Ambrose Place	Report	Descriptive qualitative analysis	Compared to some other managed alcohol programs in Canada, Ambrose Place management does not associate their program with “administrating” or “dosing” alcohol. Ambrose does follow a harm reduction philosophy, they accept residents where they are at, and their policy allows for alcohol consumption among residents; however, because heavy use of alcohol or drugs were not part of the way Indigenous p…	Ambrose Place provides housing and wrap-around culturally appropriate support services primarily to individuals and couples of Indigenous ancestry. These services are offered using a harm reduction model, which is based on improving residents’ quality of life, health, and wellbeing in a non-judgmental and gradual way by meeting people where they are at. One of the aspects of this harm reduction m…
Stockwell et al., 2017	Canada	Does managing the consumption of people with severe alcohol dependence reduce harm? A comparison of participants in six Canadian managed alcohol programs with locally recruited controls	Investigated whether MAP participation was associated with changes in drinking patterns and related harms.			Descriptive statistics and comparative analyses were conducted to assess agreement and discrepancies between self-reported consumption and financial estimation methods. The study examined differences in total consumption estimates and implications for dosing accuracy.		One of the MAPs included in this study is located in Thunder Bay, Ontario, a census metropolitan area located in Northwestern Ontario
Chow et al., 2017	Canada	Counting the cold ones: A comparison of methods measuring total alcohol consumption of managed alcohol program participants	Compares two methods of estimating participants’ outside alcohol consumption in order to inform program policies and practices around alcohol dosing and reducing risks of alcohol-related illnesses	53 MAP participants in Canada	Quantitative comparative study. Researchers compared two approaches to estimating outside alcohol consumption: 1) Self-reported alcohol use (participant interviews/questionnaires) 2) Financial-based estimates derived from participants’ reported income and typical alcohol pricing. Program records were also used to calculate alcohol dispensed within the MAP.	Descriptive statistics and comparative analyses were conducted to assess agreement and discrepancies between self-reported consumption and financial estimation methods. The study examined differences in total consumption estimates and implications for dosing accuracy.	Financial estimation methods tended to produce higher estimates of outside alcohol consumption compared to self-report. Self-report may underestimate actual intake due to recall bias or social desirability bias. Accurate estimation of total alcohol consumption is important for safe and effective MAP dosing. Findings support the need for multiple methods of measurement to better understand consump…	This study was conducted in an urban setting and did not specifically focus on northern or rural populations. It does highlight inequities experienced by marginalized populations, including those disproportionately represented among Indigenous peoples in Canada.
